# Supplementary material for: Genome-Wide Characterization and Analysis of bHLH Transcription Factors Related to Anthocyanin Biosynthesis in Cinnamomum camphora (‘Gantong 1’)
Source: Int J Mol Sci. 2023 Feb 9;24(4):3498. doi: 10.3390/ijms24043498 (PMC9959432; doi:10.3390/ijms24043498)
Supplement: Supplementary file 1 [file ijms-24-03498-s001.zip]

Archive with 1 entries (1 files):
- ijms-2176940-supplementary.pdf
